# Supplementary material for: Epitomaptasimentalae sp. n., a new species of apodous sea cucumber from the Central Eastern Pacific coast of Mexico (Echinodermata, Holothuroidea, Apodida)
Source: Zookeys. 2019 Jan 15;(817):1–9. doi: 10.3897/zookeys.817.29406 (PMC6342861; doi:10.3897/zookeys.817.29406)
Supplement: XML Treatment for Epitomapta [file zookeys.817.29406-treatment1.xml]

<!DOCTYPE tp:taxon-treatment
  PUBLIC "-//TaxonX//DTD Taxonomic Treatment Publishing DTD v0 20100105//EN" "tax-treatment-NSO.dtd">
<tp:taxon-treatment xmlns:tp="http://www.plazi.org/taxpub"><tp:treatment-meta><kwd-group><label>Taxon classification</label><kwd><named-content xmlns:xlink="http://www.w3.org/1999/xlink" content-type="kingdom">Animalia</named-content></kwd><kwd><named-content xmlns:xlink="http://www.w3.org/1999/xlink" content-type="order">Apodida</named-content></kwd><kwd><named-content xmlns:xlink="http://www.w3.org/1999/xlink" content-type="family">Synaptidae</named-content></kwd></kwd-group><mixed-citation publication-type="journal"><person-group><name><surname>Solís-Marín</surname><given-names>Francisco Alonso</given-names></name><name><surname>onejeros-Vargas</surname><given-names>Carlos Andrés</given-names></name><name><surname>Andrea Alejandra Caballero-Ochoa</surname><given-names/></name><name><surname>Arriaga-Ochoa</surname><given-names>Julio Adrian</given-names></name></person-group><article-title><italic><tp:taxon-name><tp:taxon-name-part taxon-name-part-type="genus" reg="Epitomapta">Epitomapta</tp:taxon-name-part><tp:taxon-name-part taxon-name-part-type="species" reg="simentalae">simentalae</tp:taxon-name-part></tp:taxon-name></italic> sp. n., a new species of apodous sea cucumber from the Central Eastern Pacific coast of Mexico (<tp:taxon-name><tp:taxon-name-part taxon-name-part-type="phylum">Echinodermata</tp:taxon-name-part></tp:taxon-name>, <tp:taxon-name><tp:taxon-name-part taxon-name-part-type="class">Holothuroidea</tp:taxon-name-part></tp:taxon-name>, <tp:taxon-name><tp:taxon-name-part taxon-name-part-type="order">Apodida</tp:taxon-name-part></tp:taxon-name>)</article-title><source>Zookeys</source><day>15</day><month>1</month><year>2019</year><volume>2019</volume><issue>817</issue><fpage>1</fpage><lpage>9</lpage><pub-id pub-id-type="doi">10.3897/zookeys.817.29406</pub-id></mixed-citation></tp:treatment-meta><tp:nomenclature><label>Genus</label><tp:taxon-name>
                  <tp:taxon-name-part taxon-name-part-type="genus" reg="Epitomapta">Epitomapta</tp:taxon-name-part>
                </tp:taxon-name><tp:taxon-authority>Heding, 1928</tp:taxon-authority></tp:nomenclature><tp:treatment-sec sec-type="Emended diagnosis" id="SECID0E1FAC"><title>Emended diagnosis.</title><p>Tentacles pinnate, usually 12. Digits from two to five pairs on each side (rarely two or none). Sense organs never in the form of pigment-eyes, but occur as minute cups on inner face of stalk of tentacles. Calcareous ring well developed. The radial pieces are not perforated for the passage of nerves, but with a notch in the anterior margin. Cartilaginous ring absent. Polian vesicle usually single. Stone canal single, unbranched. Ciliated funnels are of different shapes and are attached to the body wall, not to mesenteries. The calcareous deposits in the body wall are anchors, anchor plates and miliary granules; in the tentacles large rods. Stock of anchors finely toothed, but not branched; arms usually with teeth on the outer edge; vertex smooth. Anchor plates oval or somewhat elongated, with large central hole, surrounded by six large holes, usually more or less dentate, and two large and several small smooth holes at the narrow posterior end, but without an arched bow crossing the outer surface; at the broad end there are often additional dentate holes (modified from <xref ref-type="bibr" rid="B2">Heding 1928</xref>).</p></tp:treatment-sec><tp:treatment-sec sec-type="type species" id="SECID0EEGAC"><title>Type species.</title><p><italic><tp:taxon-name><tp:taxon-name-part taxon-name-part-type="genus" reg="Epitomapta">Epitomapta</tp:taxon-name-part><tp:taxon-name-part taxon-name-part-type="species" reg="tabogae">tabogae</tp:taxon-name-part></tp:taxon-name></italic> Heding, 1928 (original designation).</p></tp:treatment-sec><ref-list><ref id="B2"><mixed-citation xmlns:xlink="http://www.w3.org/1999/xlink" xlink:type="simple"><person-group><name name-style="western"><surname>Heding</surname><given-names>SG</given-names></name></person-group> (<year>1928</year>) <article-title>Papers from Dr. Th. Mortensen’s Pacific Expedition 1914–1916. <tp:taxon-name><tp:taxon-name-part taxon-name-part-type="family">Synaptidae</tp:taxon-name-part></tp:taxon-name>.</article-title><source>Vidensk Meddelel Dansk naturhist Foren Kobenhavn</source><volume>85</volume>: <fpage>105</fpage>–<lpage>323</lpage>.</mixed-citation></ref></ref-list></tp:taxon-treatment>
