# Supplementary material for: Epitomaptasimentalae sp. n., a new species of apodous sea cucumber from the Central Eastern Pacific coast of Mexico (Echinodermata, Holothuroidea, Apodida)
Source: Zookeys. 2019 Jan 15;(817):1–9. doi: 10.3897/zookeys.817.29406 (PMC6342861; doi:10.3897/zookeys.817.29406)
Supplement: XML Treatment for Epitomapta simentalae [file zookeys.817.29406-treatment2.xml]

<!DOCTYPE tp:taxon-treatment
  PUBLIC "-//TaxonX//DTD Taxonomic Treatment Publishing DTD v0 20100105//EN" "tax-treatment-NSO.dtd">
<tp:taxon-treatment xmlns:tp="http://www.plazi.org/taxpub"><tp:treatment-meta><kwd-group><label>Taxon classification</label><kwd><named-content xmlns:xlink="http://www.w3.org/1999/xlink" content-type="kingdom">Animalia</named-content></kwd><kwd><named-content xmlns:xlink="http://www.w3.org/1999/xlink" content-type="order">Apodida</named-content></kwd><kwd><named-content xmlns:xlink="http://www.w3.org/1999/xlink" content-type="family">Synaptidae</named-content></kwd></kwd-group><mixed-citation publication-type="journal"><person-group><name><surname>Solís-Marín</surname><given-names>Francisco Alonso</given-names></name><name><surname>onejeros-Vargas</surname><given-names>Carlos Andrés</given-names></name><name><surname>Andrea Alejandra Caballero-Ochoa</surname><given-names/></name><name><surname>Arriaga-Ochoa</surname><given-names>Julio Adrian</given-names></name></person-group><article-title><italic><tp:taxon-name><tp:taxon-name-part taxon-name-part-type="genus" reg="Epitomapta">Epitomapta</tp:taxon-name-part><tp:taxon-name-part taxon-name-part-type="species" reg="simentalae">simentalae</tp:taxon-name-part></tp:taxon-name></italic> sp. n., a new species of apodous sea cucumber from the Central Eastern Pacific coast of Mexico (<tp:taxon-name><tp:taxon-name-part taxon-name-part-type="phylum">Echinodermata</tp:taxon-name-part></tp:taxon-name>, <tp:taxon-name><tp:taxon-name-part taxon-name-part-type="class">Holothuroidea</tp:taxon-name-part></tp:taxon-name>, <tp:taxon-name><tp:taxon-name-part taxon-name-part-type="order">Apodida</tp:taxon-name-part></tp:taxon-name>)</article-title><source>Zookeys</source><day>15</day><month>1</month><year>2019</year><volume>2019</volume><issue>817</issue><fpage>1</fpage><lpage>9</lpage><pub-id pub-id-type="doi">10.3897/zookeys.817.29406</pub-id></mixed-citation></tp:treatment-meta><tp:nomenclature><tp:taxon-name>
                  <tp:taxon-name-part taxon-name-part-type="genus" reg="Epitomapta">Epitomapta</tp:taxon-name-part>
                  <tp:taxon-name-part taxon-name-part-type="species" reg="simentalae">simentalae</tp:taxon-name-part>
                  <object-id xmlns:xlink="http://www.w3.org/1999/xlink" content-type="zoobank" xlink:type="simple">http://zoobank.org/7C6055AD-EC7E-4C8E-B702-7F31E264729D</object-id>
                </tp:taxon-name><tp:taxon-status xmlns:xlink="http://www.w3.org/1999/xlink" xlink:type="simple">sp. n.</tp:taxon-status><xref ref-type="fig" rid="F1">Figs 1</xref><xref ref-type="fig" rid="F2">, 2</xref><xref ref-type="fig" rid="F3">, 3</xref><xref ref-type="fig" rid="F4">, 4</xref></tp:nomenclature><tp:treatment-sec sec-type="type material" id="SECID0ENIAC"><title>Type material.</title><p>Holotype <abbrev xmlns:xlink="http://www.w3.org/1999/xlink" content-type="institution" xlink:title="Colección Nacional de Equinodermos, Instituto de Ciencias del Mar y Limnología, Universidad Nacional Autónoma de México" id="ABBRID0ETIAC" xlink:type="simple">ICML-UNAM</abbrev> 5.169.0, 19 mm total length (<abbrev xmlns:xlink="http://www.w3.org/1999/xlink" xlink:title="total length" id="ABBRID0EYIAC" xlink:type="simple">TL</abbrev>), Caleta, Acapulco Bay, Guerrero, Mexico, Pacific Ocean <named-content xmlns:xlink="http://www.w3.org/1999/xlink" content-type="dwc:verbatimCoordinates" xlink:type="simple"><named-content content-type="geo-json" specific-use="{&#34;type&#34;:&#34;Point&#34;,&#34;coordinates&#34;:[-99.984367,16.830200]}" id="NCID0E6IAC" xlink:type="simple">16°49.812'N, 99°59.062'W</named-content></named-content>, 10 m depth, 8 May 2008, coll. F. A. Solís-Marín.</p><p>Paratypes: <abbrev xmlns:xlink="http://www.w3.org/1999/xlink" content-type="institution" xlink:title="Smithsonian Institution, Washington, D.C., United States Natural History Museum" id="ABBRID0EGJAC" xlink:type="simple">USNM</abbrev> 1114315, 10 specimens, same data as the holotype; <abbrev xmlns:xlink="http://www.w3.org/1999/xlink" content-type="institution" xlink:title="Colección Nacional de Equinodermos, Instituto de Ciencias del Mar y Limnología, Universidad Nacional Autónoma de México" id="ABBRID0ELJAC" xlink:type="simple">ICML-UNAM</abbrev> 5.169.1, 11 specimens, same data as the holotype; <abbrev xmlns:xlink="http://www.w3.org/1999/xlink" content-type="institution" xlink:title="Colección Nacional de Equinodermos, Instituto de Ciencias del Mar y Limnología, Universidad Nacional Autónoma de México" id="ABBRID0EQJAC" xlink:type="simple">ICML-UNAM</abbrev> 5.169.2, 63 specimens, Caleta, Acapulco Bay, Guerrero, Mexico, Pacific Ocean <named-content xmlns:xlink="http://www.w3.org/1999/xlink" content-type="dwc:verbatimCoordinates" xlink:type="simple"><named-content content-type="geo-json" specific-use="{&#34;type&#34;:&#34;Point&#34;,&#34;coordinates&#34;:[-99.984367,16.830200]}" id="NCID0EYJAC" xlink:type="simple">16°49.812'N, 99°59.062'W</named-content></named-content>, 10 m depth, 28 October 2006, coll. F. A. Solís-Marín, Y. Yerye, Honey-Escandón, M., A. Martínez Melo; <abbrev xmlns:xlink="http://www.w3.org/1999/xlink" content-type="institution" xlink:title="Colección Nacional de Equinodermos, Instituto de Ciencias del Mar y Limnología, Universidad Nacional Autónoma de México" id="ABBRID0E4JAC" xlink:type="simple">ICML-UNAM</abbrev> 5.169.3, 20 specimens, Caleta, Acapulco Bay, Guerrero, Mexico, Pacific Ocean <named-content xmlns:xlink="http://www.w3.org/1999/xlink" content-type="dwc:verbatimCoordinates" xlink:type="simple"><named-content content-type="geo-json" specific-use="{&#34;type&#34;:&#34;Point&#34;,&#34;coordinates&#34;:[-99.983333,16.816667]}" id="NCID0EFKAC" xlink:type="simple">16°49'N, 99°59'W</named-content></named-content>, 4 m depth, 2 March 2006, coll. F. A. Solís-Marín, C. S. Frontana Uribe; <abbrev xmlns:xlink="http://www.w3.org/1999/xlink" content-type="institution" xlink:title="Colección Nacional de Equinodermos, Instituto de Ciencias del Mar y Limnología, Universidad Nacional Autónoma de México" id="ABBRID0EKKAC" xlink:type="simple">ICML-UNAM</abbrev> 5.169.4, 27 specimens, Caleta, Acapulco Bay, Guerrero, Mexico, Pacific Ocean <named-content xmlns:xlink="http://www.w3.org/1999/xlink" content-type="dwc:verbatimCoordinates" xlink:type="simple"><named-content content-type="geo-json" specific-use="{&#34;type&#34;:&#34;Point&#34;,&#34;coordinates&#34;:[-99.983333,16.816667]}" id="NCID0ESKAC" xlink:type="simple">16°49'N, 99°59'W</named-content></named-content>, 9 m depth, 27 September 2006, coll. F. A. Solís-Marín, B. Urbano, M. A. Torres; <abbrev xmlns:xlink="http://www.w3.org/1999/xlink" content-type="institution" xlink:title="Colección Nacional de Equinodermos, Instituto de Ciencias del Mar y Limnología, Universidad Nacional Autónoma de México" id="ABBRID0EXKAC" xlink:type="simple">ICML-UNAM</abbrev> 5.169.5, 5 specimens, Caleta, Acapulco Bay, Guerrero, Mexico, Pacific Ocean <named-content xmlns:xlink="http://www.w3.org/1999/xlink" content-type="dwc:verbatimCoordinates" xlink:type="simple"><named-content content-type="geo-json" specific-use="{&#34;type&#34;:&#34;Point&#34;,&#34;coordinates&#34;:[-99.983333,16.816667]}" id="NCID0E6KAC" xlink:type="simple">16°49'N, 99°59'W</named-content></named-content>, 8 m depth, 21 March 2009, coll. F. A. Solís-Marín and J.A. Díaz-Jáuregui.</p></tp:treatment-sec><tp:treatment-sec sec-type="type locality" id="SECID0EELAC"><title>Type locality.</title><p>Caleta, Acapulco Bay, Guerrero, Mexico, Pacific Ocean <named-content xmlns:xlink="http://www.w3.org/1999/xlink" content-type="dwc:verbatimCoordinates" xlink:type="simple"><named-content content-type="geo-json" specific-use="{&#34;type&#34;:&#34;Point&#34;,&#34;coordinates&#34;:[-99.984367,16.830200]}" id="NCID0ENLAC" xlink:type="simple">16°49.812'N, 99°59.062'W</named-content></named-content>.</p></tp:treatment-sec><tp:treatment-sec sec-type="diagnosis" id="SECID0ESLAC"><title>Diagnosis.</title><p>Body wall smooth, lacking papillae or oval bumps. Tentacles 12, each with two or three pairs of digits and a terminal digit; up to six sensory cups on each tentacle. One Polian vesicle. Stone canal single, unbranched. Anchor and anchor plates of one kind, large, anchors usually exceeding 120 µm in length, plates exceeding 100 µm in length. Miliary granules numerous, in form of C-shaped rods with enlarged ends and O-shaped ossicles present only in the longitudinal muscles. Tentacle ossicles curved spiny rods with perforated ends.</p></tp:treatment-sec><tp:treatment-sec sec-type="description" id="SECID0EXLAC"><title>Holotype description.</title><p>19 mm total length (<abbrev xmlns:xlink="http://www.w3.org/1999/xlink" xlink:title="total length" id="ABBRID0E4LAC" xlink:type="simple">TL</abbrev>).When preserved is uniformly whitish, body wall translucent when expanded (Fig. <xref ref-type="fig" rid="F1">1</xref>); color in life pink to light purple. Gonads well developed, yellowish in preserved specimens (Fig. <xref ref-type="fig" rid="F1">1</xref>). Anchors (Fig. <xref ref-type="fig" rid="F2">2B</xref>) project through body wall. Tentacles 12, each with two to three pairs of digits and a terminal digit; digits increase in length distally, and terminal digit is longest. Inner (oral) surfaces of tentacles with double row of well-developed sensory cups; up to six sensory cups on each tentacle (Fig. <xref ref-type="fig" rid="F3">3</xref>). Ciliated funnels of various shapes (Fig. <xref ref-type="fig" rid="F4">4</xref>) occur on the body wall, not on the mesenteries. There are two longitudinal rows of ciliated funnels, each row attached to one side of one longitudinal muscle. Polian vesicle single. Stone canal single, unbranched. Calcareous ring simple, well developed (Fig. <xref ref-type="fig" rid="F2">2A</xref>); the radial pieces (Fig. 2Ar) have a cavity in the central region more conspicuous than that in inter-radial pieces (Fig. 2Ai).</p><fig id="F1" position="float" orientation="portrait"><label>Figure 1.</label><caption><p><italic><tp:taxon-name><tp:taxon-name-part taxon-name-part-type="genus" reg="Epitomapta">Epitomapta</tp:taxon-name-part><tp:taxon-name-part taxon-name-part-type="species" reg="simentalae">simentalae</tp:taxon-name-part></tp:taxon-name></italic> sp. n. Holotype <abbrev xmlns:xlink="http://www.w3.org/1999/xlink" content-type="institution" xlink:title="Colección Nacional de Equinodermos, Instituto de Ciencias del Mar y Limnología, Universidad Nacional Autónoma de México" id="ABBRID0EMNAC" xlink:type="simple">ICML-UNAM</abbrev> 5.169.0. Lateral view from preserved specimen.</p></caption><graphic xmlns:xlink="http://www.w3.org/1999/xlink" xlink:href="zookeys-817-001-g001.jpg" position="float" orientation="portrait" xlink:type="simple" id="oo_256244.jpg"/></fig><p><italic>Ossicles.</italic> Body wall deposits, anchors, and anchor plates of one kind (Fig. <xref ref-type="fig" rid="F2">2B–C</xref>). Anchors and plates at anterior, middle and posterior body wall essentially similar, although developmental stages of these ossicles more numerous posteriorly; anchors of this region (in a ventral view) have the right arm slightly more elongated than the left. Anchors average 120 µm in length. Arms carry up to six conspicuous teeth. Stock unbranched, but equipped with numerous small sharp projections (Fig. <xref ref-type="fig" rid="F2">2B</xref>). Anchor plates elongated, approximately oval, with numerous toothed perforations. Anchor plates average 100 µm in length and 90 µm in greatest width (Fig. <xref ref-type="fig" rid="F2">2C</xref>). Miliary granules numerous, present only in the epithelium covering the longitudinal muscles, highly variable in shape, but generally the miliary granules tending to be enlarged; C and O-shaped bodies are distinguishable Granules up to approximately 30 µm in length (Fig. <xref ref-type="fig" rid="F2">2E</xref>). Stems of tentacles with ossicles similar to miliary granules of longitudinal muscle epithelium but tending to be slightly smaller. In tentacle digits spiny rods of up to 90 µm length, with perforated ends (Fig. <xref ref-type="fig" rid="F2">2D</xref>).</p><p><italic>Paratype variations.</italic> Specimens ranges from 4–43 mm <abbrev xmlns:xlink="http://www.w3.org/1999/xlink" xlink:title="total length" id="ABBRID0ESOAC" xlink:type="simple">TL</abbrev>. Sensory cups vary in number, fewer (2–3) in smaller specimens (4–15 mm <abbrev xmlns:xlink="http://www.w3.org/1999/xlink" xlink:title="total length" id="ABBRID0EWOAC" xlink:type="simple">TL</abbrev>).</p><fig id="F2" position="float" orientation="portrait"><label>Figure 2.</label><caption><p><italic><tp:taxon-name><tp:taxon-name-part taxon-name-part-type="genus" reg="Epitomapta">Epitomapta</tp:taxon-name-part><tp:taxon-name-part taxon-name-part-type="species" reg="simentalae">simentalae</tp:taxon-name-part></tp:taxon-name></italic> sp. n. Holotype <abbrev xmlns:xlink="http://www.w3.org/1999/xlink" content-type="institution" xlink:title="Colección Nacional de Equinodermos, Instituto de Ciencias del Mar y Limnología, Universidad Nacional Autónoma de México" id="ABBRID0ENPAC" xlink:type="simple">ICML-UNAM</abbrev> 5.169.0, <bold>A</bold> Calcareous ring, r= radial piece, i= inter-radial piece <bold>B</bold> Anchors from mid-body, showing the detail of the posterior part <bold>C</bold> Anchor plates from mid-body <bold>D</bold> Rods from tentacles <bold>E</bold> Miliary granules from the body wall.</p></caption><graphic xmlns:xlink="http://www.w3.org/1999/xlink" xlink:href="zookeys-817-001-g002.jpg" position="float" orientation="portrait" xlink:type="simple" id="oo_256245.jpg"/></fig></tp:treatment-sec><tp:treatment-sec sec-type="Ethymology" id="SECID0ECAAE"><title>Ethymology.</title><p><italic><tp:taxon-name><tp:taxon-name-part taxon-name-part-type="genus" reg="Epitomapta">Epitomapta</tp:taxon-name-part><tp:taxon-name-part taxon-name-part-type="species" reg="simentalae">simentalae</tp:taxon-name-part></tp:taxon-name></italic> sp. n. is named in honor of Dr Delia Rosalba Simental Crespo, a scientist, entrepreneur and echinoderm enthusiast, who supports research programs and marine expeditions providing passion, funding, equipment, and travel support to scientists who are involved in research and conservation efforts related to the echinoderms in the Mexican marine waters.</p></tp:treatment-sec><tp:treatment-sec sec-type="ecology" id="SECID0ETAAE"><title>Ecology.</title><p><italic><tp:taxon-name><tp:taxon-name-part taxon-name-part-type="genus" reg="Epitomapta">Epitomapta</tp:taxon-name-part><tp:taxon-name-part taxon-name-part-type="species" reg="simentalae">simentalae</tp:taxon-name-part></tp:taxon-name></italic> sp. n. occurs at 4–10 m depth, burrowed approximately 2 cm deep in in well-aerated quartz sand.</p></tp:treatment-sec><tp:treatment-sec sec-type="Reproduction" id="SECID0EEBAE"><title>Reproduction.</title><p><italic><tp:taxon-name><tp:taxon-name-part taxon-name-part-type="genus" reg="Epitomapta">Epitomapta</tp:taxon-name-part><tp:taxon-name-part taxon-name-part-type="species" reg="simentalae">simentalae</tp:taxon-name-part></tp:taxon-name></italic> sp. n. is a gonochoric species; females have lecithotrophic eggs between 140 and 150 μm in diameter; ripe gonads occupy about 80% of the celomic cavity. Neither brooding nor external sexual dimorphism was observed.</p></tp:treatment-sec><tp:treatment-sec sec-type="distribution" id="SECID0EVBAE"><title>Geographical distribution.</title><p>Known only from Caleta, Acapulco Bay, Guerrero.</p><fig id="F3" position="float" orientation="portrait"><label>Figure 3.</label><caption><p><italic><tp:taxon-name><tp:taxon-name-part taxon-name-part-type="genus" reg="Epitomapta">Epitomapta</tp:taxon-name-part><tp:taxon-name-part taxon-name-part-type="species" reg="simentalae">simentalae</tp:taxon-name-part></tp:taxon-name></italic> sp. n. Holotype <abbrev xmlns:xlink="http://www.w3.org/1999/xlink" content-type="institution" xlink:title="Colección Nacional de Equinodermos, Instituto de Ciencias del Mar y Limnología, Universidad Nacional Autónoma de México" id="ABBRID0ENCAE" xlink:type="simple">ICML-UNAM</abbrev> 5.169.0. Detail of the tentacular crown showing the sensory cups.</p></caption><graphic xmlns:xlink="http://www.w3.org/1999/xlink" xlink:href="zookeys-817-001-g003.jpg" position="float" orientation="portrait" xlink:type="simple" id="oo_256246.jpg"/></fig><fig id="F4" position="float" orientation="portrait"><label>Figure 4.</label><caption><p><italic><tp:taxon-name><tp:taxon-name-part taxon-name-part-type="genus" reg="Epitomapta">Epitomapta</tp:taxon-name-part><tp:taxon-name-part taxon-name-part-type="species" reg="simentalae">simentalae</tp:taxon-name-part></tp:taxon-name></italic> sp. n. Paratype <abbrev xmlns:xlink="http://www.w3.org/1999/xlink" content-type="institution" xlink:title="Colección Nacional de Equinodermos, Instituto de Ciencias del Mar y Limnología, Universidad Nacional Autónoma de México" id="ABBRID0EKDAE" xlink:type="simple">ICML-UNAM</abbrev> 5.169.3. Ciliated funnels showing their different sizes and shapes.</p></caption><graphic xmlns:xlink="http://www.w3.org/1999/xlink" xlink:href="zookeys-817-001-g004.jpg" position="float" orientation="portrait" xlink:type="simple" id="oo_256247.jpg"/></fig></tp:treatment-sec></tp:taxon-treatment>
